# Supplementary material for: The NF-κB p50:p50:HDAC-1 repressor complex orchestrates transcriptional inhibition of multiple pro-inflammatory genes
Source: J Hepatol. 2010 Sep;53(3-2):519–27. doi: 10.1016/j.jhep.2010.03.025 (PMC3098379; doi:10.1016/j.jhep.2010.03.025)
Supplement: Supplementary data 1 — List of down-regulated genes in p50−/− mouse hepatic stellate cells as compared to the wt. [file mmc1.xls]

## Sheet: Sheet1
Gene	Ratio	p-value	Gene ID
ribosomal protein L29 (Rpl29)	63.43	0.000777078	NM_009082
fibromodulin (Fmod)	36.05	0.0246991	NM_021355
sphingomyelin phosphodiesterase 3 neutral (Smpd3)	16.47	0.0321854	NM_021491
procollagen type VI alpha 1 (Col6a1)	12.5	0.022867	NM_009933
short coiled coil protein (Scoc)	11.61	0.000895377	NM_019708
glypican 3 (Gpc3)	10.97	0.00737284	NM_016697
lumican (Lum)	10.84	0.00464914	NM_008524
odd Oz/ten-m homolog 3 (Drosophila) (Odz3)	10.67	0.0113612	NM_011857
osteoglycin (Ogn)	9.77	0.018518	NM_008760
HIV-1 tat interactive protein 2 30 kDa homolog (human) (Htatip2)	9.74	6.30199e-05	NM_016865
a disintegrin and metalloprotease domain 23 (Adam23)	7.72	0.00261189	NM_011780
lipoprotein lipase (Lpl)	7.57	0.0313544	NM_008509
naked cuticle 1 homolog (Drosophila) (Nkd1)	7.39	0.000533485	NM_027280
cytochrome c oxidase subunit VIIa 3 (Cox7a3)	7.08	0.0464461	NM_009945
fibulin 1 (Fbln1)	6.76	0.0305378	NM_010180
laminin alpha 1 (Lama1)	6.58	0.041406	NM_008480
hydroxyprostaglandin dehydrogenase 15 (NAD) (Hpgd)	6.18	0.0182132	NM_008278
large tumor suppressor 1 (Lats1) partial cds	5.82	0.00304661	AF104414
procollagen type IV alpha 6 (Col4a6)	5.79	0.00167804	NM_053185
small inducible cytokine subfamily B (Cys-X-Cys) member 14 (Scyb14)	5.39	0.00315544	NM_019568
wingless-related MMTV integration site 4 (Wnt4)	5.05	0.013079	NM_009523
EIG 180 for ethanol induced gene product complete cds	4.62	0.0088561	AB023957
MMCADHP Mouse for P-cadherin	4.57	6.49883e-05	X06340
neuroblastoma myc-related oncogene 1 (Nmyc1)	4.49	0.0293712	NM_008709
ankyrin 1 erythroid (Ank1)	4.32	0.00929139	NM_031158
fascin homolog 1 (actin bundling protein Strongylocentrotus purpuratus) (Fscn1)	4.26	0.000964493	NM_007984
PDZ and LIM domain 3 (Pdlim3)	4.16	0.0328195	NM_016798
prolactin-like protein F (Prlpf)	3.9	0.00515893	NM_011168
gap junction membrane channel protein beta 3 (Gjb3)	3.82	0.0221137	NM_008126
amyloid beta (A4) precursor-like protein 1 (Aplp1)	3.81	0.00382841	NM_007467
nidogen 2 (Nid2)	3.74	0.0289249	NM_008695
villin 2 (Vil2)	3.67	0.0235026	NM_009510
DNA segment Chr 15 Wayne State University 77 expressed (D15Wsu77e)	3.63	0.0109198	NM_033073
MMU79144 lysyl oxidase-2 (Lox2) partial cds	3.6	0.00891581	U79144
membrane-associated tyrosine-and threonine-specific cdc2-inhibitory kinase (Pkmyt1-pending)	3.55	0.0168051	NM_023058
polydomain protein (Polydom-pending)	3.5	0.00264515	NM_022814
WASP family 1 (Wasf1)	3.23	0.00132278	NM_031877
procollagen type I alpha 2 (Cola2)	3.23	0.0189442	NM_007743
MMU08020 FVB/N collagen pro-alpha-1 type I chain complete cds	3.23	0.0475444	U08020
angiopoietin 4 (Agpt4)	3.19	0.0339007	NM_009641
MMU51335 transcription factor GATA-6 partial cds	3.14	0.00572146	U51335
actinin alpha 3 (Actn3)	2.99	0.0192004	NM_013456
testis expressed gene 15 (Tex15)	2.99	0.0309168	NM_031374
trehalase (brush-border membrane glycoprotein) (Treh)	2.98	0.0365535	NM_021481
heart and neural crest derivatives expressed transcript 2 (Hand2)	2.97	0.0236234	NM_010402
homeo box msh-like 1 (Msx1)	2.95	0.0438025	NM_010835
brother of CDO (Boc) partial cds	2.83	0.0319626	AF388037
small inducible cytokine subfamily D 1 (Scyd1)	2.81	0.027377	NM_009142
crystallin alpha B (Cryab)	2.8	0.024907	NM_009964
mitotic arrest deficient 1-like 1 (Mad1l1)	2.77	0.00844097	NM_010752
zyxin (Zyx)	2.73	0.00198191	NM_011777
MYB binding protein (P160) 1a (Mybbp1a)	2.69	0.00641776	NM_016776
rho/rac-interacting citron kinase (Crik) complete cds	2.68	0.0398393	AF086824
dipeptidase 1 (renal) (Dpep1)	2.66	0.0144414	NM_007876
MUSBRADNM dynamin (BraDnm2) 3 cds	2.64	0.0309687	L29457
valyl-tRNA synthetase 2 (Vars2)	2.63	0.00740414	NM_011690
solute carrier family 1 member 7 (Slc1a7)	2.61	0.00829486	NM_009201
pyrroline-5-carboxylate synthetase (glutamate gamma-semialdehyde synthetase) (Pycs)	2.6	0.0177562	NM_019698
MMCOLLIV5 M.musculus for collagen IV alpha 5 chain	2.6	0.00365111	Z35168
thimet oligopeptidase 1 (Thop1)	2.55	0.042195	NM_022653
insulin-like growth factor I receptor complete cds	2.55	0.0012887	AF056187
cell adhesion kinase (Cak)	2.51	0.00128908	NM_007584
SWI/SNF related matrix associated actin dependent regulator of chromatin subfamily d member 3 (Smarcd3)	2.5	0.0116878	NM_025891
calsenilin presenilin binding protein EF hand transcription factor (Csen)	2.5	0.0449639	NM_019789
sprouty homolog 1 (Drosophila) (Spry1)	2.46	0.025307	NM_011896
adenylate cyclase 9 (Adcy9)	2.45	0.0187038	NM_009624
phosphatidylinositol 3-kinase regulartory subunit polypeptide 2 (p85 beta) (Pik3r2)	2.44	0.0347311	NM_008841
smoothelin (Smtn)	2.42	0.0222436	NM_013870
Kruppel-like factor 5 (Klf5)	2.41	0.0116905	NM_009769
platelet derived growth factor receptor beta polypeptide (Pdgfrb)	2.4	0.0335954	NM_008809
kinesin family member C3 (Kifc3)	2.4	0.00128734	NM_010631
procollagen type V alpha 2 (Col5a2)	2.39	0.0068735	NM_007737
heat shock protein 25 kDa (Hsp25)	2.39	0.00457662	NM_013560
chromobox homolog 4 (Drosophila Pc class) (Cbx4)	2.36	0.00223383	NM_007625
BTB and CNC homology 1 (Bach1)	2.35	0.00918385	NM_007520
RNA binding motif protein 14 (Rbm14)	2.34	0.00175257	NM_019869
for HELG complete cds	2.32	0.0330975	AB047557
breast cancer anti-estrogen resistance 3 (Bcar3)	2.32	0.0189554	NM_013867
frizzled homolog 10 (Drosophila) (Fzd10)	2.31	0.0242721	NM_020510
myeloblastosis oncogene-like 2 (Mybl2)	2.3	0.0395367	NM_008652
syntrophin acidic 1 (Snta1)	2.29	0.0123352	NM_009228
phosphoribosylglycinamide formyltransferase (Gart)	2.26	0.0438256	NM_010256
hypothetical protein MGC:7473 (BC002216)	2.26	0.000355562	NM_024472
protease serine 11 (Igf binding) (Prss11)	2.25	0.036203	NM_019564
regucalcin gene promotor region related protein (Rgpr-pending)	2.24	0.0447372	NM_033354
Cdk5 and Abl enzyme substrate (Cables)	2.24	0.0307877	NM_022021
activating transcription factor 5 (Atf5)	2.23	0.00964518	NM_030693
paralemmin (Palm)	2.21	0.00313192	NM_023128
estrogen-related receptor gamma (Esrrg)	2.21	0.00646173	NM_011935
ADP-ribosylation factor-directed GTPase activating protein isoform a (Shag1) complete cds	2.19	0.000903643	AF075461
shroom (shrm)	2.17	0.0336292	NM_015756
gene for odorant receptor A16 (Ora16)	2.16	0.00632793	NM_020515
hypertension related protein 1 complete cds	2.15	0.0195209	AF384100
FXYD domain-containing ion transport regulator 2 (Fxyd2) transcript variant c	2.15	0.00161504	NM_052824
solute carrier family 4 (anion exchanger) member 2 (Slc4a2)	2.13	0.016049	NM_009207
pigment epithelium-derived factor (Pedf)	2.12	0.027009	NM_011340
coactivator-associated arginine methyltransferase 1 (Carm1-pending)	2.11	0.0139134	NM_021531
MMPRTYPHN M.musculus protein-tyrosine-phosphatase partial CDS	2.1	0.0092794	Z23061
glycerol-3-phosphate acyltransferase mitochondrial (Gpam)	2.09	0.039385	NM_008149
protocadherin beta 22 (Pcdhb22)	2.09	0.0441714	NM_053147
activating transcription factor 7 interacting protein (Atf7ip)	2.07	0.00833122	NM_019426
synaptotagmin-like 1 (Sytl1)	2.07	0.0237692	NM_031393
myozenin (Myoz)	2.05	0.0219341	NM_021508
engrailed 1 (En1)	2.05	0.0280332	NM_010133
SH3-binding domain glutamic acid-rich protein (Sh3bgr)	2.02	0.0443663	NM_015825
