# Supplementary material for: The NF-κB p50:p50:HDAC-1 repressor complex orchestrates transcriptional inhibition of multiple pro-inflammatory genes
Source: J Hepatol. 2010 Sep;53(3-2):519–27. doi: 10.1016/j.jhep.2010.03.025 (PMC3098379; doi:10.1016/j.jhep.2010.03.025)
Supplement: Supplementary data 2 — List of up-regulated genes in p50−/− mouse hepatic stellate cells as compared to the wt. [file mmc2.xls]

## Sheet: Sheet1
Gene	Ratio	p-value	Gene ID
matrix metalloproteinase 13 (Mmp13)	37.7	0.00103264	NM_008607
interleukin 1 beta (Il1b)	35.08	0.0337568	NM_008361
viral hemorrhagic septicemia virus(VHSV) induced gene 1 (Vig1-pending)	17.23	0.0306749	NM_021384
trans-acting transcription factor 5 (Sp5)	16.82	0.0473798	NM_022435
Mouse spermatogenic-specific proenkephalin	15.25	0.0310471	M55181
Mediterranean fever (Mefv)	13.59	0.012341	NM_019453
arginase type II (Arg2)	13.32	0.0248137	NM_009705
tumor stroma and activated macrophage protein DLM-1 (Dlm1-pending)	12.29	0.0305739	NM_021394
uridine phosphorylase (Upp)	10.69	0.0414144	NM_009477
histocompatibility 2 complement component factor B (H2-Bf)	9.73	0.0423362	NM_008198
retinoic acid early transcript 1 alpha (Raet1a)	9.71	0.0253558	NM_009016
keratin complex 1 acidic gene 19 (Krt1-19)	9.71	0.0130091	NM_008471
T-cell specific GTPase (Tgtp)	8.88	0.00780132	NM_011579
endothelial cell-specific molecule 1 (Esm1)	8.33	0.0379858	NM_023612
espin (Espn)	8.33	0.00473886	NM_019585
interferon-inducible GTPase (Iigp-pending)	7.94	0.0353994	NM_021792
guanylate nucleotide binding protein 3 (Gbp3)	7.55	0.00674793	NM_018734
coagulation factor V (F5)	7.37	0.0390388	NM_007976
interleukin 13 receptor alpha 2 (Il13ra2)	7.28	0.0246076	NM_008356
polymyositis/scleroderma autoantigen 1 (Pmscl1)	7.15	0.00664201	NM_019393
small inducible cytokine B subfamily (Cys-X-Cys) member 10 (CXCL10)	7.09	0.0289128	NM_021274
small inducible cytokine A8 (Scya8)	7.06	0.0450114	NM_021443
placental growth factor (Pgf)	7.02	0.0419075	NM_008827
somatostatin receptor 4 (Smstr4)	6.46	0.00202796	NM_009219
tripartite motif protein 30 (Trim30)	6.29	0.00589158	NM_009099
MMGMGSFR Murine for granulocyte-macrophage colony stimulating factor (GM-GSF)	6.04	0.0213481	X02333
interferon-induced protein with tetratricopeptide repeats 3 (Ifit3)	6	0.0467321	NM_010501
serine protease inhibitor 4 (Spi4)	5.64	0.00241914	NM_009255
serum/glucocorticoid regulated kinase (Sgk)	5.6	0.0036962	NM_011361
ATP-binding cassette sub-family B (MDR/TAP) member 1A (Abcb1a)	5.32	0.0221975	NM_011076
neuregulin 4 (Nrg4)	4.99	0.0177289	NM_032002
SRY-box containing gene 18 (Sox18)	4.98	0.0361785	NM_009236
ceruloplasmin (Cp)	4.76	0.037925	NM_007752
SRY-box containing gene 4 (Sox4)	4.7	0.00646476	NM_009238
phorbol-12-myristate-13-acetate-induced protein 1 (Pmaip1)	4.67	0.0221276	NM_021451
interleukin 11 (Il11)	4.65	0.0414736	NM_008350
protein tyrosine phosphatase receptor type E (Ptpre)	4.59	0.0420153	NM_011212
histamine N-methyltransferase (Hnmt)	4.5	0.0487766	NM_080462
HoxB9=Hox-2.5 [mice embryos Partial 786 nt]	4.45	0.00311759	S66855
guanylate nucleotide binding protein 1 (Gbp1)	4.4	0.0189429	NM_010259
osteoclast inhibitory lectin (Ocil-pending)	4.3	0.0177121	NM_053109
SRY-box containing gene 7 (Sox7)	4.29	0.0298294	NM_011446
glutamate receptor ionotropic NMDA2C (epsilon 3) (Grin2c)	4.19	0.0140932	NM_010350
kinase insert domain protein receptor (Kdr)	4.09	0.0370052	NM_010612
CD24a antigen (Cd24a)	3.91	0.0457617	NM_009846
glutamine repeat protein 1 (Glrp1)	3.84	0.00278121	NM_008132
guanylate nucleotide binding protein 2 (Gbp2)	3.84	0.00558066	NM_010260
cholesterol 25-hydroxylase (Ch25h)	3.75	0.0127075	NM_009890
vanin 3 (Vnn3)	3.67	0.00386405	NM_011979
proteosome (prosome macropain) subunit beta type 8 (large multifunctional protease 7) (Psmb8)	3.66	0.025077	NM_010724
lung alpha/beta hydrolase 1 (Labh1-pending)	3.62	0.0090417	NM_021304
protein C receptor endothelial (Procr)	3.6	0.0263591	NM_011171
MARCKS-like protein (Mlp)	3.45	0.0280031	NM_010807
protein kinase cAMP dependent regulatory type I beta (Prkar1b)	3.43	0.031383	NM_008923
ubiquitin carboxy-terminal hydrolase L1 (Uchl1)	3.41	0.00699133	NM_011670
nuclear receptor subfamily 6 group A member 1 (Nr6a1)	3.38	0.0181664	NM_010264
ectonucleotide pyrophosphatase/phosphodiesterase 2 (Enpp2)	3.32	0.0306976	NM_015744
heme binding protein 2 (Hebp2)	3.21	0.0325352	NM_019487
purinergic receptor P2Y G-protein coupled 2 (P2ry2)	3.1	0.0282462	NM_008773
gastrulation brain homeobox 2 (Gbx2)	3.09	0.0489836	NM_010262
interleukin 15 (Il15)	3.09	0.0499892	NM_008357
methylcrotonoyl-Coenzyme A carboxylase 1 (alpha) (Mccc1)	3.03	0.00408441	NM_023644
decay accelerating factor 1 (Daf1)	3.01	0.0475802	NM_010016
solute carrier family 31 member 2 (Slc31a2)	2.99	0.0210132	NM_025286
T complex responder 1 sequence	2.98	0.0307909	AF140709
small proline-rich protein 2F (Sprr2f)	2.93	0.0473597	NM_011472
histocompatibility 2 T region locus 23 (H2-T23)	2.93	0.018109	NM_010398
NADPH oxidase 4 (Nox4)	2.89	0.0137954	NM_015760
RIKEN cDNA 2810427I04 gene (2810427I04Rik)	2.88	0.0361453	NM_028146
cAMP responsive element modulator (Crem)	2.76	0.000835154	NM_013498
cysteine knot superfamily 1 BMP antagonist 1 (Cktsf1b1)	2.73	0.0165918	NM_011824
MMU79525 orphan G-protein coupled receptor Dez	2.68	0.00631439	U79525
neuraminidase 1 (Neu1)	2.65	0.0423642	NM_010893
small inducible cytokine A2 (CCL2)	2.52	0.0181069	NM_011333
retinoic acid early transcript delta (Raet1d-pending)	2.51	0.000360591	NM_020030
integrin alpha 4 (Cd49d) (Itga4)	2.37	0.02773	NM_010576
calcium channel voltage-dependent P/Q type alpha 1A (Cacna1a)	2.37	0.0279466	NM_007578
MUSB72 Mouse MB7-2 for a new form of the murine B7	2.34	0.0287421	D16220
Dok-like protein (Dokl-pending)	2.29	0.0171876	NM_013739
TAP binding protein (Tapbp)	2.29	0.043395	NM_009318
ectonucleotide pyrophosphatase/phosphodiesterase 5 (Enpp5)	2.27	0.00100812	NM_032003
purinergic receptor P2Y G-protein coupled 1 (P2ry1)	2.24	0.0196528	NM_008772
fascin homolog 3 (actin-bundling protein testicular) (Strongylocentrotus purpuratus) (Fscn3)	2.21	0.0276332	NM_019569
esterase 1 (Es1)	2.2	0.0193601	NM_007954
thymic stromal-derived lymphopoietin receptor (Tslpr)	2.2	0.00120911	NM_016715
extracellular proteinase inhibitor (Expi)	2.2	0.00317961	NM_007969
homeo box C5 (Hoxc5)	2.2	0.0404028	NM_008271
serine protease inhibitor 8 (Spi8)	2.18	0.00199047	NM_011459
cytochrome P450 2b13 phenobarbitol inducible type c (Cyp2b13)	2.14	0.0393543	NM_007813
casein kappa (Csnk)	2.13	0.0221789	NM_007786
BRUL4 (Brul4) partial cds	2.13	0.0213429	AF314173
Fas antigen (Fas)	2.12	0.0162086	NM_007987
mitogen activated protein kinase 8 (Mapk8)	2.09	0.00839964	NM_016700
cholinergic receptor nicotinic alpha polypeptide 4 (Chrna4)	2.07	0.0385637	NM_015730
acetyl-Coenzyme A dehydrogenase medium chain (Acadm)	2.07	0.0496102	NM_007382
histone 4 protein (Hist4)	2.05	0.0429296	NM_013550
microrchidia (Morc)	2.04	0.000835941	AF084945
MUSVGSODCH Mouse voltage-gated sodium channel	2.04	0.0345678	L36179
frizzled-related protein (Frzb)	2.02	0.0368294	NM_011356
